# Supplementary material for: Exploring Anesthesia Provider Preferences for Precision Feedback: Preference Elicitation Study
Source: JMIR Med Educ. 2024 Jun 11;10:e54071. doi: 10.2196/54071 (PMC11185285; doi:10.2196/54071)
Supplement: Multimedia Appendix 3 [file mededu-v10-e54071-s003.xlsx]

## Sheet: all email card choice data
Participant	CardSet	Role	Scenario	Level_high	Trend_present	Card	time_series	social_comparator	bar_chart	line_chart	text_only	Preferred
1	A	Anesthesiologist	1	1	1	1A	1	1	0	1	0	1
1	A	Anesthesiologist	1	1	1	2A	1	0	1	0	0	0
1	A	Anesthesiologist	1	1	1	3A	0	1	1	0	0	0
1	A	Anesthesiologist	1	1	1	4A	0	0	0	0	1	0
1	A	Anesthesiologist	2	0	1	5A	1	1	1	0	0	0
1	A	Anesthesiologist	2	0	1	6A	1	0	0	1	0	1
1	A	Anesthesiologist	2	0	1	7A	0	1	0	0	1	0
1	A	Anesthesiologist	2	0	1	8A	0	0	1	0	0	0
1	A	Anesthesiologist	3	1	0	9A	1	1	1	0	0	0
1	A	Anesthesiologist	3	1	0	10A	1	0	0	1	0	1
1	A	Anesthesiologist	3	1	0	11A	0	1	0	0	1	0
1	A	Anesthesiologist	3	1	0	12A	0	0	1	0	0	0
1	A	Anesthesiologist	4	0	0	13A	1	1	0	1	0	1
1	A	Anesthesiologist	4	0	0	14A	1	0	1	0	0	0
1	A	Anesthesiologist	4	0	0	15A	0	1	1	0	0	0
1	A	Anesthesiologist	4	0	0	16A	0	0	0	0	1	0
2	A	Anesthesiologist	1	1	1	1A	1	1	0	1	0	1
2	A	Anesthesiologist	1	1	1	2A	1	0	1	0	0	0
2	A	Anesthesiologist	1	1	1	3A	0	1	1	0	0	0
2	A	Anesthesiologist	1	1	1	4A	0	0	0	0	1	0
2	A	Anesthesiologist	2	0	1	5A	1	1	1	0	0	0
2	A	Anesthesiologist	2	0	1	6A	1	0	0	1	0	1
2	A	Anesthesiologist	2	0	1	7A	0	1	0	0	1	0
2	A	Anesthesiologist	2	0	1	8A	0	0	1	0	0	0
2	A	Anesthesiologist	3	1	0	9A	1	1	1	0	0	0
2	A	Anesthesiologist	3	1	0	10A	1	0	0	1	0	1
2	A	Anesthesiologist	3	1	0	11A	0	1	0	0	1	0
2	A	Anesthesiologist	3	1	0	12A	0	0	1	0	0	0
2	A	Anesthesiologist	4	0	0	13A	1	1	0	1	0	1
2	A	Anesthesiologist	4	0	0	14A	1	0	1	0	0	0
2	A	Anesthesiologist	4	0	0	15A	0	1	1	0	0	0
2	A	Anesthesiologist	4	0	0	16A	0	0	0	0	1	0
3	A	Anesthesiologist	1	1	1	1A	1	1	0	1	0	1
3	A	Anesthesiologist	1	1	1	2A	1	0	1	0	0	0
3	A	Anesthesiologist	1	1	1	3A	0	1	1	0	0	0
3	A	Anesthesiologist	1	1	1	4A	0	0	0	0	1	0
3	A	Anesthesiologist	2	0	1	5A	1	1	1	0	0	1
3	A	Anesthesiologist	2	0	1	6A	1	0	0	1	0	0
3	A	Anesthesiologist	2	0	1	7A	0	1	0	0	1	0
3	A	Anesthesiologist	2	0	1	8A	0	0	1	0	0	0
3	A	Anesthesiologist	3	1	0	9A	1	1	1	0	0	1
3	A	Anesthesiologist	3	1	0	10A	1	0	0	1	0	0
3	A	Anesthesiologist	3	1	0	11A	0	1	0	0	1	0
3	A	Anesthesiologist	3	1	0	12A	0	0	1	0	0	0
3	A	Anesthesiologist	4	0	0	13A	1	1	0	1	0	1
3	A	Anesthesiologist	4	0	0	14A	1	0	1	0	0	0
3	A	Anesthesiologist	4	0	0	15A	0	1	1	0	0	0
3	A	Anesthesiologist	4	0	0	16A	0	0	0	0	1	0
4	A	Anesthesiologist	1	1	1	1A	1	1	0	1	0	1
4	A	Anesthesiologist	1	1	1	2A	1	0	1	0	0	0
4	A	Anesthesiologist	1	1	1	3A	0	1	1	0	0	0
4	A	Anesthesiologist	1	1	1	4A	0	0	0	0	1	0
4	A	Anesthesiologist	2	0	1	5A	1	1	1	0	0	1
4	A	Anesthesiologist	2	0	1	6A	1	0	0	1	0	0
4	A	Anesthesiologist	2	0	1	7A	0	1	0	0	1	0
4	A	Anesthesiologist	2	0	1	8A	0	0	1	0	0	0
4	A	Anesthesiologist	3	1	0	9A	1	1	1	0	0	0
4	A	Anesthesiologist	3	1	0	10A	1	0	0	1	0	1
4	A	Anesthesiologist	3	1	0	11A	0	1	0	0	1	0
4	A	Anesthesiologist	3	1	0	12A	0	0	1	0	0	0
4	A	Anesthesiologist	4	0	0	13A	1	1	0	1	0	0
4	A	Anesthesiologist	4	0	0	14A	1	0	1	0	0	1
4	A	Anesthesiologist	4	0	0	15A	0	1	1	0	0	0
4	A	Anesthesiologist	4	0	0	16A	0	0	0	0	1	0
5	A	Anesthesiologist	1	1	1	1A	1	1	0	1	0	0
5	A	Anesthesiologist	1	1	1	2A	1	0	1	0	0	1
5	A	Anesthesiologist	1	1	1	3A	0	1	1	0	0	0
5	A	Anesthesiologist	1	1	1	4A	0	0	0	0	1	0
5	A	Anesthesiologist	2	0	1	5A	1	1	1	0	0	0
5	A	Anesthesiologist	2	0	1	6A	1	0	0	1	0	1
5	A	Anesthesiologist	2	0	1	7A	0	1	0	0	1	0
5	A	Anesthesiologist	2	0	1	8A	0	0	1	0	0	0
5	A	Anesthesiologist	3	1	0	9A	1	1	1	0	0	0
5	A	Anesthesiologist	3	1	0	10A	1	0	0	1	0	1
5	A	Anesthesiologist	3	1	0	11A	0	1	0	0	1	0
5	A	Anesthesiologist	3	1	0	12A	0	0	1	0	0	0
5	A	Anesthesiologist	4	0	0	13A	1	1	0	1	0	0
5	A	Anesthesiologist	4	0	0	14A	1	0	1	0	0	1
5	A	Anesthesiologist	4	0	0	15A	0	1	1	0	0	0
5	A	Anesthesiologist	4	0	0	16A	0	0	0	0	1	0
6	A	Anesthesiologist	1	1	1	1A	1	1	0	1	0	0
6	A	Anesthesiologist	1	1	1	2A	1	0	1	0	0	1
6	A	Anesthesiologist	1	1	1	3A	0	1	1	0	0	0
6	A	Anesthesiologist	1	1	1	4A	0	0	0	0	1	0
6	A	Anesthesiologist	2	0	1	5A	1	1	1	0	0	1
6	A	Anesthesiologist	2	0	1	6A	1	0	0	1	0	0
6	A	Anesthesiologist	2	0	1	7A	0	1	0	0	1	0
6	A	Anesthesiologist	2	0	1	8A	0	0	1	0	0	0
6	A	Anesthesiologist	3	1	0	9A	1	1	1	0	0	0
6	A	Anesthesiologist	3	1	0	10A	1	0	0	1	0	0
6	A	Anesthesiologist	3	1	0	11A	0	1	0	0	1	1
6	A	Anesthesiologist	3	1	0	12A	0	0	1	0	0	0
6	A	Anesthesiologist	4	0	0	13A	1	1	0	1	0	0
6	A	Anesthesiologist	4	0	0	14A	1	0	1	0	0	1
6	A	Anesthesiologist	4	0	0	15A	0	1	1	0	0	0
6	A	Anesthesiologist	4	0	0	16A	0	0	0	0	1	0
7	A	Anesthesiologist	1	1	1	1A	1	1	0	1	0	0
7	A	Anesthesiologist	1	1	1	2A	1	0	1	0	0	1
7	A	Anesthesiologist	1	1	1	3A	0	1	1	0	0	0
7	A	Anesthesiologist	1	1	1	4A	0	0	0	0	1	0
7	A	Anesthesiologist	2	0	1	5A	1	1	1	0	0	1
7	A	Anesthesiologist	2	0	1	6A	1	0	0	1	0	0
7	A	Anesthesiologist	2	0	1	7A	0	1	0	0	1	0
7	A	Anesthesiologist	2	0	1	8A	0	0	1	0	0	0
7	A	Anesthesiologist	3	1	0	9A	1	1	1	0	0	1
7	A	Anesthesiologist	3	1	0	10A	1	0	0	1	0	0
7	A	Anesthesiologist	3	1	0	11A	0	1	0	0	1	0
7	A	Anesthesiologist	3	1	0	12A	0	0	1	0	0	0
7	A	Anesthesiologist	4	0	0	13A	1	1	0	1	0	0
7	A	Anesthesiologist	4	0	0	14A	1	0	1	0	0	1
7	A	Anesthesiologist	4	0	0	15A	0	1	1	0	0	0
7	A	Anesthesiologist	4	0	0	16A	0	0	0	0	1	0
8	A	Anesthesiologist	1	1	1	1A	1	1	0	1	0	0
8	A	Anesthesiologist	1	1	1	2A	1	0	1	0	0	1
8	A	Anesthesiologist	1	1	1	3A	0	1	1	0	0	0
8	A	Anesthesiologist	1	1	1	4A	0	0	0	0	1	0
8	A	Anesthesiologist	2	0	1	5A	1	1	1	0	0	1
8	A	Anesthesiologist	2	0	1	6A	1	0	0	1	0	0
8	A	Anesthesiologist	2	0	1	7A	0	1	0	0	1	0
8	A	Anesthesiologist	2	0	1	8A	0	0	1	0	0	0
8	A	Anesthesiologist	3	1	0	9A	1	1	1	0	0	1
8	A	Anesthesiologist	3	1	0	10A	1	0	0	1	0	0
8	A	Anesthesiologist	3	1	0	11A	0	1	0	0	1	0
8	A	Anesthesiologist	3	1	0	12A	0	0	1	0	0	0
8	A	Anesthesiologist	4	0	0	13A	1	1	0	1	0	0
8	A	Anesthesiologist	4	0	0	14A	1	0	1	0	0	1
8	A	Anesthesiologist	4	0	0	15A	0	1	1	0	0	0
8	A	Anesthesiologist	4	0	0	16A	0	0	0	0	1	0
9	A	Anesthesiologist	1	1	1	1A	1	1	0	1	0	1
9	A	Anesthesiologist	1	1	1	2A	1	0	1	0	0	0
9	A	Anesthesiologist	1	1	1	3A	0	1	1	0	0	0
9	A	Anesthesiologist	1	1	1	4A	0	0	0	0	1	0
9	A	Anesthesiologist	2	0	1	5A	1	1	1	0	0	0
9	A	Anesthesiologist	2	0	1	6A	1	0	0	1	0	0
9	A	Anesthesiologist	2	0	1	7A	0	1	0	0	1	0
9	A	Anesthesiologist	2	0	1	8A	0	0	1	0	0	1
9	A	Anesthesiologist	3	1	0	9A	1	1	1	0	0	0
9	A	Anesthesiologist	3	1	0	10A	1	0	0	1	0	1
9	A	Anesthesiologist	3	1	0	11A	0	1	0	0	1	0
9	A	Anesthesiologist	3	1	0	12A	0	0	1	0	0	0
9	A	Anesthesiologist	4	0	0	13A	1	1	0	1	0	0
9	A	Anesthesiologist	4	0	0	14A	1	0	1	0	0	0
9	A	Anesthesiologist	4	0	0	15A	0	1	1	0	0	0
9	A	Anesthesiologist	4	0	0	16A	0	0	0	0	1	1
10	A	Anesthesiologist	1	1	1	1A	1	1	0	1	0	0
10	A	Anesthesiologist	1	1	1	2A	1	0	1	0	0	1
10	A	Anesthesiologist	1	1	1	3A	0	1	1	0	0	0
10	A	Anesthesiologist	1	1	1	4A	0	0	0	0	1	0
10	A	Anesthesiologist	2	0	1	5A	1	1	1	0	0	1
10	A	Anesthesiologist	2	0	1	6A	1	0	0	1	0	0
10	A	Anesthesiologist	2	0	1	7A	0	1	0	0	1	0
10	A	Anesthesiologist	2	0	1	8A	0	0	1	0	0	0
10	A	Anesthesiologist	3	1	0	9A	1	1	1	0	0	0
10	A	Anesthesiologist	3	1	0	10A	1	0	0	1	0	0
10	A	Anesthesiologist	3	1	0	11A	0	1	0	0	1	0
10	A	Anesthesiologist	3	1	0	12A	0	0	1	0	0	1
10	A	Anesthesiologist	4	0	0	13A	1	1	0	1	0	1
10	A	Anesthesiologist	4	0	0	14A	1	0	1	0	0	0
10	A	Anesthesiologist	4	0	0	15A	0	1	1	0	0	0
10	A	Anesthesiologist	4	0	0	16A	0	0	0	0	1	0
11	A	CRNA	1	1	1	1A	1	1	0	1	0	1
11	A	CRNA	1	1	1	2A	1	0	1	0	0	0
11	A	CRNA	1	1	1	3A	0	1	1	0	0	0
11	A	CRNA	1	1	1	4A	0	0	0	0	1	0
11	A	CRNA	2	0	1	5A	1	1	1	0	0	0
11	A	CRNA	2	0	1	6A	1	0	0	1	0	1
11	A	CRNA	2	0	1	7A	0	1	0	0	1	0
11	A	CRNA	2	0	1	8A	0	0	1	0	0	0
11	A	CRNA	3	1	0	9A	1	1	1	0	0	0
11	A	CRNA	3	1	0	10A	1	0	0	1	0	1
11	A	CRNA	3	1	0	11A	0	1	0	0	1	0
11	A	CRNA	3	1	0	12A	0	0	1	0	0	0
11	A	CRNA	4	0	0	13A	1	1	0	1	0	1
11	A	CRNA	4	0	0	14A	1	0	1	0	0	0
11	A	CRNA	4	0	0	15A	0	1	1	0	0	0
11	A	CRNA	4	0	0	16A	0	0	0	0	1	0
12	A	CRNA	1	1	1	1A	1	1	0	1	0	1
12	A	CRNA	1	1	1	2A	1	0	1	0	0	0
12	A	CRNA	1	1	1	3A	0	1	1	0	0	0
12	A	CRNA	1	1	1	4A	0	0	0	0	1	0
12	A	CRNA	2	0	1	5A	1	1	1	0	0	0
12	A	CRNA	2	0	1	6A	1	0	0	1	0	1
12	A	CRNA	2	0	1	7A	0	1	0	0	1	0
12	A	CRNA	2	0	1	8A	0	0	1	0	0	0
12	A	CRNA	3	1	0	9A	1	1	1	0	0	0
12	A	CRNA	3	1	0	10A	1	0	0	1	0	1
12	A	CRNA	3	1	0	11A	0	1	0	0	1	0
12	A	CRNA	3	1	0	12A	0	0	1	0	0	0
12	A	CRNA	4	0	0	13A	1	1	0	1	0	1
12	A	CRNA	4	0	0	14A	1	0	1	0	0	0
12	A	CRNA	4	0	0	15A	0	1	1	0	0	0
12	A	CRNA	4	0	0	16A	0	0	0	0	1	0
13	A	CRNA	1	1	1	1A	1	1	0	1	0	1
13	A	CRNA	1	1	1	2A	1	0	1	0	0	0
13	A	CRNA	1	1	1	3A	0	1	1	0	0	0
13	A	CRNA	1	1	1	4A	0	0	0	0	1	0
13	A	CRNA	2	0	1	5A	1	1	1	0	0	0
13	A	CRNA	2	0	1	6A	1	0	0	1	0	1
13	A	CRNA	2	0	1	7A	0	1	0	0	1	0
13	A	CRNA	2	0	1	8A	0	0	1	0	0	0
13	A	CRNA	3	1	0	9A	1	1	1	0	0	0
13	A	CRNA	3	1	0	10A	1	0	0	1	0	1
13	A	CRNA	3	1	0	11A	0	1	0	0	1	0
13	A	CRNA	3	1	0	12A	0	0	1	0	0	0
13	A	CRNA	4	0	0	13A	1	1	0	1	0	1
13	A	CRNA	4	0	0	14A	1	0	1	0	0	0
13	A	CRNA	4	0	0	15A	0	1	1	0	0	0
13	A	CRNA	4	0	0	16A	0	0	0	0	1	0
14	A	CRNA	1	1	1	1A	1	1	0	1	0	1
14	A	CRNA	1	1	1	2A	1	0	1	0	0	0
14	A	CRNA	1	1	1	3A	0	1	1	0	0	0
14	A	CRNA	1	1	1	4A	0	0	0	0	1	0
14	A	CRNA	2	0	1	5A	1	1	1	0	0	0
14	A	CRNA	2	0	1	6A	1	0	0	1	0	0
14	A	CRNA	2	0	1	7A	0	1	0	0	1	1
14	A	CRNA	2	0	1	8A	0	0	1	0	0	0
14	A	CRNA	3	1	0	9A	1	1	1	0	0	0
14	A	CRNA	3	1	0	10A	1	0	0	1	0	0
14	A	CRNA	3	1	0	11A	0	1	0	0	1	1
14	A	CRNA	3	1	0	12A	0	0	1	0	0	0
14	A	CRNA	4	0	0	13A	1	1	0	1	0	1
14	A	CRNA	4	0	0	14A	1	0	1	0	0	0
14	A	CRNA	4	0	0	15A	0	1	1	0	0	0
14	A	CRNA	4	0	0	16A	0	0	0	0	1	0
15	A	CRNA	1	1	1	1A	1	1	0	1	0	0
15	A	CRNA	1	1	1	2A	1	0	1	0	0	0
15	A	CRNA	1	1	1	3A	0	1	1	0	0	1
15	A	CRNA	1	1	1	4A	0	0	0	0	1	0
15	A	CRNA	2	0	1	5A	1	1	1	0	0	1
15	A	CRNA	2	0	1	6A	1	0	0	1	0	0
15	A	CRNA	2	0	1	7A	0	1	0	0	1	0
15	A	CRNA	2	0	1	8A	0	0	1	0	0	0
15	A	CRNA	3	1	0	9A	1	1	1	0	0	1
15	A	CRNA	3	1	0	10A	1	0	0	1	0	0
15	A	CRNA	3	1	0	11A	0	1	0	0	1	0
15	A	CRNA	3	1	0	12A	0	0	1	0	0	0
15	A	CRNA	4	0	0	13A	1	1	0	1	0	0
15	A	CRNA	4	0	0	14A	1	0	1	0	0	1
15	A	CRNA	4	0	0	15A	0	1	1	0	0	0
15	A	CRNA	4	0	0	16A	0	0	0	0	1	0
16	A	CRNA	1	1	1	1A	1	1	0	1	0	1
16	A	CRNA	1	1	1	2A	1	0	1	0	0	0
16	A	CRNA	1	1	1	3A	0	1	1	0	0	0
16	A	CRNA	1	1	1	4A	0	0	0	0	1	0
16	A	CRNA	2	0	1	5A	1	1	1	0	0	0
16	A	CRNA	2	0	1	6A	1	0	0	1	0	1
16	A	CRNA	2	0	1	7A	0	1	0	0	1	0
16	A	CRNA	2	0	1	8A	0	0	1	0	0	0
16	A	CRNA	3	1	0	9A	1	1	1	0	0	1
16	A	CRNA	3	1	0	10A	1	0	0	1	0	0
16	A	CRNA	3	1	0	11A	0	1	0	0	1	0
16	A	CRNA	3	1	0	12A	0	0	1	0	0	0
16	A	CRNA	4	0	0	13A	1	1	0	1	0	0
16	A	CRNA	4	0	0	14A	1	0	1	0	0	1
16	A	CRNA	4	0	0	15A	0	1	1	0	0	0
16	A	CRNA	4	0	0	16A	0	0	0	0	1	0
17	A	CRNA	1	1	1	1A	1	1	0	1	0	0
17	A	CRNA	1	1	1	2A	1	0	1	0	0	0
17	A	CRNA	1	1	1	3A	0	1	1	0	0	0
17	A	CRNA	1	1	1	4A	0	0	0	0	1	1
17	A	CRNA	2	0	1	5A	1	1	1	0	0	0
17	A	CRNA	2	0	1	6A	1	0	0	1	0	0
17	A	CRNA	2	0	1	7A	0	1	0	0	1	1
17	A	CRNA	2	0	1	8A	0	0	1	0	0	0
17	A	CRNA	3	1	0	9A	1	1	1	0	0	0
17	A	CRNA	3	1	0	10A	1	0	0	1	0	0
17	A	CRNA	3	1	0	11A	0	1	0	0	1	1
17	A	CRNA	3	1	0	12A	0	0	1	0	0	0
17	A	CRNA	4	0	0	13A	1	1	0	1	0	0
17	A	CRNA	4	0	0	14A	1	0	1	0	0	0
17	A	CRNA	4	0	0	15A	0	1	1	0	0	0
17	A	CRNA	4	0	0	16A	0	0	0	0	1	1
18	A	CRNA	1	1	1	1A	1	1	0	1	0	0
18	A	CRNA	1	1	1	2A	1	0	1	0	0	0
18	A	CRNA	1	1	1	3A	0	1	1	0	0	0
18	A	CRNA	1	1	1	4A	0	0	0	0	1	1
18	A	CRNA	2	0	1	5A	1	1	1	0	0	0
18	A	CRNA	2	0	1	6A	1	0	0	1	0	0
18	A	CRNA	2	0	1	7A	0	1	0	0	1	1
18	A	CRNA	2	0	1	8A	0	0	1	0	0	0
18	A	CRNA	3	1	0	9A	1	1	1	0	0	0
18	A	CRNA	3	1	0	10A	1	0	0	1	0	0
18	A	CRNA	3	1	0	11A	0	1	0	0	1	1
18	A	CRNA	3	1	0	12A	0	0	1	0	0	0
18	A	CRNA	4	0	0	13A	1	1	0	1	0	0
18	A	CRNA	4	0	0	14A	1	0	1	0	0	0
18	A	CRNA	4	0	0	15A	0	1	1	0	0	0
18	A	CRNA	4	0	0	16A	0	0	0	0	1	1
19	B	Anesthesiologist	1	1	1	1B	1	1	1	0	0	1
19	B	Anesthesiologist	1	1	1	2B	1	0	0	1	0	0
19	B	Anesthesiologist	1	1	1	3B	0	1	0	0	1	0
19	B	Anesthesiologist	1	1	1	4B	0	0	1	0	0	0
19	B	Anesthesiologist	2	0	1	5B	1	1	0	1	0	0
19	B	Anesthesiologist	2	0	1	6B	1	0	1	0	0	1
19	B	Anesthesiologist	2	0	1	7B	0	1	1	0	0	0
19	B	Anesthesiologist	2	0	1	8B	0	0	0	0	1	0
19	B	Anesthesiologist	3	1	0	9B	1	1	0	1	0	0
19	B	Anesthesiologist	3	1	0	10B	1	0	1	0	0	1
19	B	Anesthesiologist	3	1	0	11B	0	1	1	0	0	0
19	B	Anesthesiologist	3	1	0	12B	0	0	0	0	1	0
19	B	Anesthesiologist	4	0	0	13B	1	1	1	0	0	1
19	B	Anesthesiologist	4	0	0	14B	1	0	0	1	0	0
19	B	Anesthesiologist	4	0	0	15B	0	1	0	0	1	0
19	B	Anesthesiologist	4	0	0	16B	0	0	1	0	0	0
20	B	Anesthesiologist	1	1	1	1B	1	1	1	0	0	1
20	B	Anesthesiologist	1	1	1	2B	1	0	0	1	0	0
20	B	Anesthesiologist	1	1	1	3B	0	1	0	0	1	0
20	B	Anesthesiologist	1	1	1	4B	0	0	1	0	0	0
20	B	Anesthesiologist	2	0	1	5B	1	1	0	1	0	0
20	B	Anesthesiologist	2	0	1	6B	1	0	1	0	0	1
20	B	Anesthesiologist	2	0	1	7B	0	1	1	0	0	0
20	B	Anesthesiologist	2	0	1	8B	0	0	0	0	1	0
20	B	Anesthesiologist	3	1	0	9B	1	1	0	1	0	0
20	B	Anesthesiologist	3	1	0	10B	1	0	1	0	0	1
20	B	Anesthesiologist	3	1	0	11B	0	1	1	0	0	0
20	B	Anesthesiologist	3	1	0	12B	0	0	0	0	1	0
20	B	Anesthesiologist	4	0	0	13B	1	1	1	0	0	1
20	B	Anesthesiologist	4	0	0	14B	1	0	0	1	0	0
20	B	Anesthesiologist	4	0	0	15B	0	1	0	0	1	0
20	B	Anesthesiologist	4	0	0	16B	0	0	1	0	0	0
21	B	Anesthesiologist	1	1	1	1B	1	1	1	0	0	1
21	B	Anesthesiologist	1	1	1	2B	1	0	0	1	0	0
21	B	Anesthesiologist	1	1	1	3B	0	1	0	0	1	0
21	B	Anesthesiologist	1	1	1	4B	0	0	1	0	0	0
21	B	Anesthesiologist	2	0	1	5B	1	1	0	1	0	0
21	B	Anesthesiologist	2	0	1	6B	1	0	1	0	0	1
21	B	Anesthesiologist	2	0	1	7B	0	1	1	0	0	0
21	B	Anesthesiologist	2	0	1	8B	0	0	0	0	1	0
21	B	Anesthesiologist	3	1	0	9B	1	1	0	1	0	0
21	B	Anesthesiologist	3	1	0	10B	1	0	1	0	0	1
21	B	Anesthesiologist	3	1	0	11B	0	1	1	0	0	0
21	B	Anesthesiologist	3	1	0	12B	0	0	0	0	1	0
21	B	Anesthesiologist	4	0	0	13B	1	1	1	0	0	1
21	B	Anesthesiologist	4	0	0	14B	1	0	0	1	0	0
21	B	Anesthesiologist	4	0	0	15B	0	1	0	0	1	0
21	B	Anesthesiologist	4	0	0	16B	0	0	1	0	0	0
22	B	Anesthesiologist	1	1	1	1B	1	1	1	0	0	1
22	B	Anesthesiologist	1	1	1	2B	1	0	0	1	0	0
22	B	Anesthesiologist	1	1	1	3B	0	1	0	0	1	0
22	B	Anesthesiologist	1	1	1	4B	0	0	1	0	0	0
22	B	Anesthesiologist	2	0	1	5B	1	1	0	1	0	0
22	B	Anesthesiologist	2	0	1	6B	1	0	1	0	0	1
22	B	Anesthesiologist	2	0	1	7B	0	1	1	0	0	0
22	B	Anesthesiologist	2	0	1	8B	0	0	0	0	1	0
22	B	Anesthesiologist	3	1	0	9B	1	1	0	1	0	0
22	B	Anesthesiologist	3	1	0	10B	1	0	1	0	0	1
22	B	Anesthesiologist	3	1	0	11B	0	1	1	0	0	0
22	B	Anesthesiologist	3	1	0	12B	0	0	0	0	1	0
22	B	Anesthesiologist	4	0	0	13B	1	1	1	0	0	1
22	B	Anesthesiologist	4	0	0	14B	1	0	0	1	0	0
22	B	Anesthesiologist	4	0	0	15B	0	1	0	0	1	0
22	B	Anesthesiologist	4	0	0	16B	0	0	1	0	0	0
23	B	Anesthesiologist	1	1	1	1B	1	1	1	0	0	1
23	B	Anesthesiologist	1	1	1	2B	1	0	0	1	0	0
23	B	Anesthesiologist	1	1	1	3B	0	1	0	0	1	0
23	B	Anesthesiologist	1	1	1	4B	0	0	1	0	0	0
23	B	Anesthesiologist	2	0	1	5B	1	1	0	1	0	0
23	B	Anesthesiologist	2	0	1	6B	1	0	1	0	0	1
23	B	Anesthesiologist	2	0	1	7B	0	1	1	0	0	0
23	B	Anesthesiologist	2	0	1	8B	0	0	0	0	1	0
23	B	Anesthesiologist	3	1	0	9B	1	1	0	1	0	0
23	B	Anesthesiologist	3	1	0	10B	1	0	1	0	0	0
23	B	Anesthesiologist	3	1	0	11B	0	1	1	0	0	0
23	B	Anesthesiologist	3	1	0	12B	0	0	0	0	1	1
23	B	Anesthesiologist	4	0	0	13B	1	1	1	0	0	1
23	B	Anesthesiologist	4	0	0	14B	1	0	0	1	0	0
23	B	Anesthesiologist	4	0	0	15B	0	1	0	0	1	0
23	B	Anesthesiologist	4	0	0	16B	0	0	1	0	0	0
24	B	Anesthesiologist	1	1	1	1B	1	1	1	0	0	0
24	B	Anesthesiologist	1	1	1	2B	1	0	0	1	0	1
24	B	Anesthesiologist	1	1	1	3B	0	1	0	0	1	0
24	B	Anesthesiologist	1	1	1	4B	0	0	1	0	0	0
24	B	Anesthesiologist	2	0	1	5B	1	1	0	1	0	1
24	B	Anesthesiologist	2	0	1	6B	1	0	1	0	0	0
24	B	Anesthesiologist	2	0	1	7B	0	1	1	0	0	0
24	B	Anesthesiologist	2	0	1	8B	0	0	0	0	1	0
24	B	Anesthesiologist	3	1	0	9B	1	1	0	1	0	1
24	B	Anesthesiologist	3	1	0	10B	1	0	1	0	0	0
24	B	Anesthesiologist	3	1	0	11B	0	1	1	0	0	0
24	B	Anesthesiologist	3	1	0	12B	0	0	0	0	1	0
24	B	Anesthesiologist	4	0	0	13B	1	1	1	0	0	0
24	B	Anesthesiologist	4	0	0	14B	1	0	0	1	0	1
24	B	Anesthesiologist	4	0	0	15B	0	1	0	0	1	0
24	B	Anesthesiologist	4	0	0	16B	0	0	1	0	0	0
25	B	Anesthesiologist	1	1	1	1B	1	1	1	0	0	0
25	B	Anesthesiologist	1	1	1	2B	1	0	0	1	0	1
25	B	Anesthesiologist	1	1	1	3B	0	1	0	0	1	0
25	B	Anesthesiologist	1	1	1	4B	0	0	1	0	0	0
25	B	Anesthesiologist	2	0	1	5B	1	1	0	1	0	1
25	B	Anesthesiologist	2	0	1	6B	1	0	1	0	0	0
25	B	Anesthesiologist	2	0	1	7B	0	1	1	0	0	0
25	B	Anesthesiologist	2	0	1	8B	0	0	0	0	1	0
25	B	Anesthesiologist	3	1	0	9B	1	1	0	1	0	1
25	B	Anesthesiologist	3	1	0	10B	1	0	1	0	0	0
25	B	Anesthesiologist	3	1	0	11B	0	1	1	0	0	0
25	B	Anesthesiologist	3	1	0	12B	0	0	0	0	1	0
25	B	Anesthesiologist	4	0	0	13B	1	1	1	0	0	0
25	B	Anesthesiologist	4	0	0	14B	1	0	0	1	0	1
25	B	Anesthesiologist	4	0	0	15B	0	1	0	0	1	0
25	B	Anesthesiologist	4	0	0	16B	0	0	1	0	0	0
26	B	Anesthesiologist	1	1	1	1B	1	1	1	0	0	0
26	B	Anesthesiologist	1	1	1	2B	1	0	0	1	0	0
26	B	Anesthesiologist	1	1	1	3B	0	1	0	0	1	0
26	B	Anesthesiologist	1	1	1	4B	0	0	1	0	0	1
26	B	Anesthesiologist	2	0	1	5B	1	1	0	1	0	0
26	B	Anesthesiologist	2	0	1	6B	1	0	1	0	0	0
26	B	Anesthesiologist	2	0	1	7B	0	1	1	0	0	0
26	B	Anesthesiologist	2	0	1	8B	0	0	0	0	1	1
26	B	Anesthesiologist	3	1	0	9B	1	1	0	1	0	0
26	B	Anesthesiologist	3	1	0	10B	1	0	1	0	0	0
26	B	Anesthesiologist	3	1	0	11B	0	1	1	0	0	0
26	B	Anesthesiologist	3	1	0	12B	0	0	0	0	1	1
26	B	Anesthesiologist	4	0	0	13B	1	1	1	0	0	0
26	B	Anesthesiologist	4	0	0	14B	1	0	0	1	0	0
26	B	Anesthesiologist	4	0	0	15B	0	1	0	0	1	1
26	B	Anesthesiologist	4	0	0	16B	0	0	1	0	0	0
27	B	CRNA	1	1	1	1B	1	1	1	0	0	1
27	B	CRNA	1	1	1	2B	1	0	0	1	0	0
27	B	CRNA	1	1	1	3B	0	1	0	0	1	0
27	B	CRNA	1	1	1	4B	0	0	1	0	0	0
27	B	CRNA	2	0	1	5B	1	1	0	1	0	0
27	B	CRNA	2	0	1	6B	1	0	1	0	0	1
27	B	CRNA	2	0	1	7B	0	1	1	0	0	0
27	B	CRNA	2	0	1	8B	0	0	0	0	1	0
27	B	CRNA	3	1	0	9B	1	1	0	1	0	0
27	B	CRNA	3	1	0	10B	1	0	1	0	0	1
27	B	CRNA	3	1	0	11B	0	1	1	0	0	0
27	B	CRNA	3	1	0	12B	0	0	0	0	1	0
27	B	CRNA	4	0	0	13B	1	1	1	0	0	1
27	B	CRNA	4	0	0	14B	1	0	0	1	0	0
27	B	CRNA	4	0	0	15B	0	1	0	0	1	0
27	B	CRNA	4	0	0	16B	0	0	1	0	0	0
28	B	CRNA	1	1	1	1B	1	1	1	0	0	1
28	B	CRNA	1	1	1	2B	1	0	0	1	0	0
28	B	CRNA	1	1	1	3B	0	1	0	0	1	0
28	B	CRNA	1	1	1	4B	0	0	1	0	0	0
28	B	CRNA	2	0	1	5B	1	1	0	1	0	0
28	B	CRNA	2	0	1	6B	1	0	1	0	0	1
28	B	CRNA	2	0	1	7B	0	1	1	0	0	0
28	B	CRNA	2	0	1	8B	0	0	0	0	1	0
28	B	CRNA	3	1	0	9B	1	1	0	1	0	0
28	B	CRNA	3	1	0	10B	1	0	1	0	0	1
28	B	CRNA	3	1	0	11B	0	1	1	0	0	0
28	B	CRNA	3	1	0	12B	0	0	0	0	1	0
28	B	CRNA	4	0	0	13B	1	1	1	0	0	0
28	B	CRNA	4	0	0	14B	1	0	0	1	0	1
28	B	CRNA	4	0	0	15B	0	1	0	0	1	0
28	B	CRNA	4	0	0	16B	0	0	1	0	0	0
29	B	CRNA	1	1	1	1B	1	1	1	0	0	1
29	B	CRNA	1	1	1	2B	1	0	0	1	0	0
29	B	CRNA	1	1	1	3B	0	1	0	0	1	0
29	B	CRNA	1	1	1	4B	0	0	1	0	0	0
29	B	CRNA	2	0	1	5B	1	1	0	1	0	1
29	B	CRNA	2	0	1	6B	1	0	1	0	0	0
29	B	CRNA	2	0	1	7B	0	1	1	0	0	0
29	B	CRNA	2	0	1	8B	0	0	0	0	1	0
29	B	CRNA	3	1	0	9B	1	1	0	1	0	1
29	B	CRNA	3	1	0	10B	1	0	1	0	0	0
29	B	CRNA	3	1	0	11B	0	1	1	0	0	0
29	B	CRNA	3	1	0	12B	0	0	0	0	1	0
29	B	CRNA	4	0	0	13B	1	1	1	0	0	0
29	B	CRNA	4	0	0	14B	1	0	0	1	0	1
29	B	CRNA	4	0	0	15B	0	1	0	0	1	0
29	B	CRNA	4	0	0	16B	0	0	1	0	0	0
30	B	CRNA	1	1	1	1B	1	1	1	0	0	1
30	B	CRNA	1	1	1	2B	1	0	0	1	0	0
30	B	CRNA	1	1	1	3B	0	1	0	0	1	0
30	B	CRNA	1	1	1	4B	0	0	1	0	0	0
30	B	CRNA	2	0	1	5B	1	1	0	1	0	0
30	B	CRNA	2	0	1	6B	1	0	1	0	0	1
30	B	CRNA	2	0	1	7B	0	1	1	0	0	0
30	B	CRNA	2	0	1	8B	0	0	0	0	1	0
30	B	CRNA	3	1	0	9B	1	1	0	1	0	1
30	B	CRNA	3	1	0	10B	1	0	1	0	0	0
30	B	CRNA	3	1	0	11B	0	1	1	0	0	0
30	B	CRNA	3	1	0	12B	0	0	0	0	1	0
30	B	CRNA	4	0	0	13B	1	1	1	0	0	0
30	B	CRNA	4	0	0	14B	1	0	0	1	0	1
30	B	CRNA	4	0	0	15B	0	1	0	0	1	0
30	B	CRNA	4	0	0	16B	0	0	1	0	0	0
31	B	CRNA	1	1	1	1B	1	1	1	0	0	1
31	B	CRNA	1	1	1	2B	1	0	0	1	0	0
31	B	CRNA	1	1	1	3B	0	1	0	0	1	0
31	B	CRNA	1	1	1	4B	0	0	1	0	0	0
31	B	CRNA	2	0	1	5B	1	1	0	1	0	0
31	B	CRNA	2	0	1	6B	1	0	1	0	0	1
31	B	CRNA	2	0	1	7B	0	1	1	0	0	0
31	B	CRNA	2	0	1	8B	0	0	0	0	1	0
31	B	CRNA	3	1	0	9B	1	1	0	1	0	0
31	B	CRNA	3	1	0	10B	1	0	1	0	0	1
31	B	CRNA	3	1	0	11B	0	1	1	0	0	0
31	B	CRNA	3	1	0	12B	0	0	0	0	1	0
31	B	CRNA	4	0	0	13B	1	1	1	0	0	0
31	B	CRNA	4	0	0	14B	1	0	0	1	0	0
31	B	CRNA	4	0	0	15B	0	1	0	0	1	0
31	B	CRNA	4	0	0	16B	0	0	1	0	0	1
32	B	CRNA	1	1	1	1B	1	1	1	0	0	1
32	B	CRNA	1	1	1	2B	1	0	0	1	0	0
32	B	CRNA	1	1	1	3B	0	1	0	0	1	0
32	B	CRNA	1	1	1	4B	0	0	1	0	0	0
32	B	CRNA	2	0	1	5B	1	1	0	1	0	0
32	B	CRNA	2	0	1	6B	1	0	1	0	0	0
32	B	CRNA	2	0	1	7B	0	1	1	0	0	1
32	B	CRNA	2	0	1	8B	0	0	0	0	1	0
32	B	CRNA	3	1	0	9B	1	1	0	1	0	0
32	B	CRNA	3	1	0	10B	1	0	1	0	0	0
32	B	CRNA	3	1	0	11B	0	1	1	0	0	1
32	B	CRNA	3	1	0	12B	0	0	0	0	1	0
32	B	CRNA	4	0	0	13B	1	1	1	0	0	0
32	B	CRNA	4	0	0	14B	1	0	0	1	0	0
32	B	CRNA	4	0	0	15B	0	1	0	0	1	0
32	B	CRNA	4	0	0	16B	0	0	1	0	0	1
33	B	CRNA	1	1	1	1B	1	1	1	0	0	0
33	B	CRNA	1	1	1	2B	1	0	0	1	0	0
33	B	CRNA	1	1	1	3B	0	1	0	0	1	1
33	B	CRNA	1	1	1	4B	0	0	1	0	0	0
33	B	CRNA	2	0	1	5B	1	1	0	1	0	0
33	B	CRNA	2	0	1	6B	1	0	1	0	0	0
33	B	CRNA	2	0	1	7B	0	1	1	0	0	0
33	B	CRNA	2	0	1	8B	0	0	0	0	1	1
33	B	CRNA	3	1	0	9B	1	1	0	1	0	0
33	B	CRNA	3	1	0	10B	1	0	1	0	0	0
33	B	CRNA	3	1	0	11B	0	1	1	0	0	0
33	B	CRNA	3	1	0	12B	0	0	0	0	1	1
33	B	CRNA	4	0	0	13B	1	1	1	0	0	0
33	B	CRNA	4	0	0	14B	1	0	0	1	0	0
33	B	CRNA	4	0	0	15B	0	1	0	0	1	0
33	B	CRNA	4	0	0	16B	0	0	1	0	0	1
34	B	CRNA	1	1	1	1B	1	1	1	0	0	0
34	B	CRNA	1	1	1	2B	1	0	0	1	0	1
34	B	CRNA	1	1	1	3B	0	1	0	0	1	0
34	B	CRNA	1	1	1	4B	0	0	1	0	0	0
34	B	CRNA	2	0	1	5B	1	1	0	1	0	0
34	B	CRNA	2	0	1	6B	1	0	1	0	0	1
34	B	CRNA	2	0	1	7B	0	1	1	0	0	0
34	B	CRNA	2	0	1	8B	0	0	0	0	1	0
34	B	CRNA	3	1	0	9B	1	1	0	1	0	1
34	B	CRNA	3	1	0	10B	1	0	1	0	0	0
34	B	CRNA	3	1	0	11B	0	1	1	0	0	0
34	B	CRNA	3	1	0	12B	0	0	0	0	1	0
34	B	CRNA	4	0	0	13B	1	1	1	0	0	0
34	B	CRNA	4	0	0	14B	1	0	0	1	0	0
34	B	CRNA	4	0	0	15B	0	1	0	0	1	0
34	B	CRNA	4	0	0	16B	0	0	1	0	0	1
35	B	CRNA	1	1	1	1B	1	1	1	0	0	0
35	B	CRNA	1	1	1	2B	1	0	0	1	0	1
35	B	CRNA	1	1	1	3B	0	1	0	0	1	0
35	B	CRNA	1	1	1	4B	0	0	1	0	0	0
35	B	CRNA	2	0	1	5B	1	1	0	1	0	0
35	B	CRNA	2	0	1	6B	1	0	1	0	0	1
35	B	CRNA	2	0	1	7B	0	1	1	0	0	0
35	B	CRNA	2	0	1	8B	0	0	0	0	1	0
35	B	CRNA	3	1	0	9B	1	1	0	1	0	0
35	B	CRNA	3	1	0	10B	1	0	1	0	0	1
35	B	CRNA	3	1	0	11B	0	1	1	0	0	0
35	B	CRNA	3	1	0	12B	0	0	0	0	1	0
35	B	CRNA	4	0	0	13B	1	1	1	0	0	0
35	B	CRNA	4	0	0	14B	1	0	0	1	0	1
35	B	CRNA	4	0	0	15B	0	1	0	0	1	0
35	B	CRNA	4	0	0	16B	0	0	1	0	0	0

## Sheet: temporality
Participant	CardSet	Role	Q1	Q2	Q6	Q8	Q1_time_series	Q2_time_series	Q6_time_series	Q8_time_series	Time_series_sum	Time_point_sum
1	A	Anesthesiologist	1A	6A	10A	13A	1	1	1	1	4	0
2	A	Anesthesiologist	1A	6A	10A	13A	1	1	1	1	4	0
3	A	Anesthesiologist	1A	5A	9A	13A	1	1	1	1	4	0
4	A	Anesthesiologist	1A	5A	10A	14A	1	1	1	1	4	0
5	A	Anesthesiologist	2A	6A	10A	14A	1	1	1	1	4	0
6	A	Anesthesiologist	2A	5A	11A	14A	1	1	0	1	3	1
7	A	Anesthesiologist	2A	5A	9A	14A	1	1	1	1	4	0
8	A	Anesthesiologist	2A	5A	9A	14A	1	1	1	1	4	0
9	A	Anesthesiologist	1A	8A	10A	16A	1	0	1	0	2	2
10	A	Anesthesiologist	2A	5A	12A	16A	1	1	0	0	2	2
11	A	CRNA	1A	6A	10A	13A	1	1	1	1	4	0
12	A	CRNA	1A	6A	10A	13A	1	1	1	1	4	0
13	A	CRNA	1A	6A	10A	13A	1	1	1	1	4	0
14	A	CRNA	1A	7A	11A	13A	1	0	0	1	2	2
15	A	CRNA	3A	5A	9A	14A	0	1	1	1	3	1
16	A	CRNA	1A	6A	9A	14A	1	1	1	1	4	0
17	A	CRNA	4A	7A	11A	16A	0	0	0	0	0	4
18	A	CRNA	4A	7A	11A	16A	0	0	0	0	0	4
19	B	Anesthesiologist	1B	6B	10B	13B	1	1	1	1	4	0
20	B	Anesthesiologist	1B	6B	10B	13B	1	1	1	1	4	0
21	B	Anesthesiologist	1B	6B	10B	13B	1	1	1	1	4	0
22	B	Anesthesiologist	1B	6B	10B	13B	1	1	1	1	4	0
23	B	Anesthesiologist	1B	6B	12B	13B	1	1	0	1	3	1
24	B	Anesthesiologist	2B	5B	9B	14B	1	1	1	1	4	0
25	B	Anesthesiologist	2B	5B	9B	14B	1	1	1	1	4	0
26	B	Anesthesiologist	4B	8B	12B	15B	0	0	0	0	0	4
27	B	CRNA	1B	6B	10B	13B	1	1	1	1	4	0
28	B	CRNA	1B	6B	10B	14B	1	1	1	1	4	0
29	B	CRNA	1B	5B	9B	14B	1	1	1	1	4	0
30	B	CRNA	1B	6B	9B	14B	1	1	1	1	4	0
31	B	CRNA	1B	6B	10B	16B	1	1	1	0	3	1
32	B	CRNA	1B	7B	11B	16B	1	0	0	0	1	3
33	B	CRNA	3B	8B	12B	16B	0	0	0	0	0	4
34	B	CRNA	2B	6B	9B	16B	1	1	1	0	3	1
35	B	CRNA	2B	6B	10B	14B	1	1	1	1	4	0

## Sheet: comparator
Participant	CardSet	Role	Q1	Q2	Q6	Q8	Q1_social_comparator	Q2_social_comparator	Q6_social_comparator	Q8_social_comparator	Social_comparator_sum	Goal_comparator_sum
1	A	Anesthesiologist	1A	6A	10A	13A	1	0	0	1	2	2
2	A	Anesthesiologist	1A	6A	10A	13A	1	0	0	1	2	2
3	A	Anesthesiologist	1A	5A	9A	13A	1	1	1	1	4	0
4	A	Anesthesiologist	1A	5A	10A	14A	1	1	0	0	2	2
5	A	Anesthesiologist	2A	6A	10A	14A	0	0	0	0	0	4
6	A	Anesthesiologist	2A	5A	11A	14A	0	1	1	0	2	2
7	A	Anesthesiologist	2A	5A	9A	14A	0	1	1	0	2	2
8	A	Anesthesiologist	2A	5A	9A	14A	0	1	1	0	2	2
9	A	Anesthesiologist	1A	8A	10A	16A	1	0	0	0	1	3
10	A	Anesthesiologist	2A	5A	12A	16A	0	1	0	0	1	3
11	A	CRNA	1A	6A	10A	13A	1	0	0	1	2	2
12	A	CRNA	1A	6A	10A	13A	1	0	0	1	2	2
13	A	CRNA	1A	6A	10A	13A	1	0	0	1	2	2
14	A	CRNA	1A	7A	11A	13A	1	1	1	1	4	0
15	A	CRNA	3A	5A	9A	14A	1	1	1	0	3	1
16	A	CRNA	1A	6A	9A	14A	1	0	1	0	2	2
17	A	CRNA	4A	7A	11A	16A	0	1	1	0	2	2
18	A	CRNA	4A	7A	11A	16A	0	1	1	0	2	2
19	B	Anesthesiologist	1B	6B	10B	13B	1	0	0	1	2	2
20	B	Anesthesiologist	1B	6B	10B	13B	1	0	0	1	2	2
21	B	Anesthesiologist	1B	6B	10B	13B	1	0	0	1	2	2
22	B	Anesthesiologist	1B	6B	10B	13B	1	0	0	1	2	2
23	B	Anesthesiologist	1B	6B	12B	13B	1	0	0	1	2	2
24	B	Anesthesiologist	2B	5B	9B	14B	0	1	1	0	2	2
25	B	Anesthesiologist	2B	5B	9B	14B	0	1	1	0	2	2
26	B	Anesthesiologist	4B	8B	12B	15B	0	0	0	1	1	3
27	B	CRNA	1B	6B	10B	13B	1	0	0	1	2	2
28	B	CRNA	1B	6B	10B	14B	1	0	0	0	1	3
29	B	CRNA	1B	5B	9B	14B	1	1	1	0	3	1
30	B	CRNA	1B	6B	9B	14B	1	0	1	0	2	2
31	B	CRNA	1B	6B	10B	16B	1	0	0	0	1	3
32	B	CRNA	1B	7B	11B	16B	1	1	1	0	3	1
33	B	CRNA	3B	8B	12B	16B	1	0	0	0	1	3
34	B	CRNA	2B	6B	9B	16B	0	0	1	0	1	3
35	B	CRNA	2B	6B	10B	14B	0	0	0	0	0	4

## Sheet: display format
Participant	CardSet	Role	Q1	Q2	Q6	Q8	Q1_bar_chart	Q2_bar_chart	Q6_bar_chart	Q8_bar_chart	Q1_line_chart	Q2_line_chart	Q6_line_chart	Q8_line_chart	Q1_text_only	Q2_text_only	Q6_text_only	Q8_text_only	Bar_chart_sum	Not_bar_chart_sum	Line_chart_sum	Text_only_sum
1	A	Anesthesiologist	1A	6A	10A	13A	0	0	0	0	1	1	1	1	0	0	0	0	0	4	4	0
2	A	Anesthesiologist	1A	6A	10A	13A	0	0	0	0	1	1	1	1	0	0	0	0	0	4	4	0
3	A	Anesthesiologist	1A	5A	9A	13A	0	1	1	0	1	0	0	1	0	0	0	0	2	2	2	0
4	A	Anesthesiologist	1A	5A	10A	14A	0	1	0	1	1	0	1	0	0	0	0	0	2	2	2	0
5	A	Anesthesiologist	2A	6A	10A	14A	1	0	0	1	0	1	1	0	0	0	0	0	2	2	2	0
6	A	Anesthesiologist	2A	5A	11A	14A	1	1	0	1	0	0	0	0	0	0	1	0	3	1	0	1
7	A	Anesthesiologist	2A	5A	9A	14A	1	1	1	1	0	0	0	0	0	0	0	0	4	0	0	0
8	A	Anesthesiologist	2A	5A	9A	14A	1	1	1	1	0	0	0	0	0	0	0	0	4	0	0	0
9	A	Anesthesiologist	1A	8A	10A	16A	0	1	0	0	1	0	1	0	0	0	0	1	1	3	2	1
10	A	Anesthesiologist	2A	5A	12A	16A	1	1	1	0	0	0	0	0	0	0	0	1	3	1	0	1
11	A	CRNA	1A	6A	10A	13A	0	0	0	0	1	1	1	1	0	0	0	0	0	4	4	0
12	A	CRNA	1A	6A	10A	13A	0	0	0	0	1	1	1	1	0	0	0	0	0	4	4	0
13	A	CRNA	1A	6A	10A	13A	0	0	0	0	1	1	1	1	0	0	0	0	0	4	4	0
14	A	CRNA	1A	7A	11A	13A	0	0	0	0	1	0	0	1	0	1	1	0	0	4	2	2
15	A	CRNA	3A	5A	9A	14A	1	1	1	1	0	0	0	0	0	0	0	0	4	0	0	0
16	A	CRNA	1A	6A	9A	14A	0	0	1	1	1	1	0	0	0	0	0	0	2	2	2	0
17	A	CRNA	4A	7A	11A	16A	0	0	0	0	0	0	0	0	1	1	1	1	0	4	0	4
18	A	CRNA	4A	7A	11A	16A	0	0	0	0	0	0	0	0	1	1	1	1	0	4	0	4
19	B	Anesthesiologist	1B	6B	10B	13B	1	1	1	1	0	0	0	0	0	0	0	0	4	0	0	0
20	B	Anesthesiologist	1B	6B	10B	13B	1	1	1	1	0	0	0	0	0	0	0	0	4	0	0	0
21	B	Anesthesiologist	1B	6B	10B	13B	1	1	1	1	0	0	0	0	0	0	0	0	4	0	0	0
22	B	Anesthesiologist	1B	6B	10B	13B	1	1	1	1	0	0	0	0	0	0	0	0	4	0	0	0
23	B	Anesthesiologist	1B	6B	12B	13B	1	1	0	1	0	0	0	0	0	0	1	0	3	1	0	1
24	B	Anesthesiologist	2B	5B	9B	14B	0	0	0	0	1	1	1	1	0	0	0	0	0	4	4	0
25	B	Anesthesiologist	2B	5B	9B	14B	0	0	0	0	1	1	1	1	0	0	0	0	0	4	4	0
26	B	Anesthesiologist	4B	8B	12B	15B	1	0	0	0	0	0	0	0	0	1	1	1	1	3	0	3
27	B	CRNA	1B	6B	10B	13B	1	1	1	1	0	0	0	0	0	0	0	0	4	0	0	0
28	B	CRNA	1B	6B	10B	14B	1	1	1	0	0	0	0	1	0	0	0	0	3	1	1	0
29	B	CRNA	1B	5B	9B	14B	1	0	0	0	0	1	1	1	0	0	0	0	1	3	3	0
30	B	CRNA	1B	6B	9B	14B	1	1	0	0	0	0	1	1	0	0	0	0	2	2	2	0
31	B	CRNA	1B	6B	10B	16B	1	1	1	1	0	0	0	0	0	0	0	0	4	0	0	0
32	B	CRNA	1B	7B	11B	16B	1	1	1	1	0	0	0	0	0	0	0	0	4	0	0	0
33	B	CRNA	3B	8B	12B	16B	0	0	0	1	0	0	0	0	1	1	1	0	1	3	0	3
34	B	CRNA	2B	6B	9B	16B	0	1	0	1	1	0	1	0	0	0	0	0	2	2	2	0
35	B	CRNA	2B	6B	10B	14B	0	1	1	0	1	0	0	1	0	0	0	0	2	2	2	0
